# Supplementary material for: Effects of Supplementation with Microalgae Extract from Tetradesmus obliquus Strain Mi175.B1.a on Gastrointestinal Symptoms and Mental Health in Healthy Adults: A Pilot Randomized, Double-Blind, Placebo-Controlled, Parallel-Arm Trial
Source: Nutrients. 2025 Mar 10;17(6):960. doi: 10.3390/nu17060960 (PMC11944429; doi:10.3390/nu17060960)
Supplement: Supplementary file 1 [file nutrients-17-00960-s001.zip]

Archive with 1 entries (1 files):
- nutrients-3489155-supplementary.pdf
